# Supplementary material for: Exploring the Mechanism of Action of Canmei Formula Against Colorectal Adenoma Through Multi-Omics Technique
Source: Front Cell Dev Biol. 2021 Nov 29;9:778826. doi: 10.3389/fcell.2021.778826 (PMC8672438; doi:10.3389/fcell.2021.778826)
Supplement: Supplementary file 4 [file Table4.xlsx]

## Sheet: 蛋白功能总览
Accession_id	Description	GO_id	GO_term	KO_id	KO_name	Pathway_id	Pathway_definition	COG_id	COG_Functional Categories	COG_description	Pfam_id	Domain	Domain description	Subcellular Loc	Control1	Control3	ADH_1	ADH_2	ADH_3	CMFA_2	CMFA_3	Control2	CMFA_1
ENSMUSP00000117538.2	pep chromosome:GRCm38:11:118476829:118489209:1 gene:ENSMUSG00000033857.12 transcript:ENSMUST00000135383.8 gene_biotype:protein_coding transcript_biotype:protein_coding gene_symbol:Engase description:endo-beta-N-acetylglucosaminidase [Source:MGI Symbol;Acc:MGI:2443788]	------	------	K01227	E3.2.1.96	mmu00511	Other glycan degradation	COG4724	G:Carbohydrate transport and metabolism	COG4724(endo-beta-n-acetylglucosaminidase)	PF03644.10	Glyco_hydro_85	Glycosyl hydrolase family 85	cytoplasmic	1	1.191	0.824	0.789	0.852	1.1	1.065	0.969	0.9
ENSMUSP00000031535.4	pep chromosome:GRCm38:5:114948980:114971067:-1 gene:ENSMUSG00000029556.12 transcript:ENSMUST00000031535.11 gene_biotype:protein_coding transcript_biotype:protein_coding gene_symbol:Hnf1a description:HNF1 homeobox A [Source:MGI Symbol;Acc:MGI:98504]	GO:0090087;GO:0035108;GO:0080090;GO:0051046;GO:0060249;GO:0015721;GO:0043543;GO:0006473;GO:2001141;GO:0035107;GO:0006778;GO:0006779;GO:0006820;GO:0003014;GO:0044281;GO:0044283;GO:1901362;GO:0001894;GO:1901360;GO:0044710;GO:0044711;GO:0042440;GO:0019222;GO:0009966;GO:0071840;GO:0001824;GO:0018193;GO:0048513;GO:0008202;GO:0051049;GO:0048518;GO:0033013;GO:0003008;GO:0015718;GO:0006338;GO:0060255;GO:…	BP:regulation of peptide transport;BP:limb morphogenesis;BP:regulation of primary metabolic process;BP:regulation of secretion;BP:anatomical structure homeostasis;BP:bile acid and bile salt transport;BP:protein acylation;BP:protein acetylation;BP:regulation of RNA biosynthetic process;BP:appendage morphogenesis;BP:porphyrin-containing compound metabolic process;BP:porphyrin-containing compound bi…	K08036	TCF1, HNF1A	mmu04950;mmu04550	Maturity onset diabetes of the young;Signaling pathways regulating pluripotency of stem cells	------	------		PF04812.10;PF04814.10;PF04813.9;PF00046.26	HNF-1B_C;HNF-1_N;HNF-1A_C;Homeobox	Hepatocyte nuclear factor 1;Hepatocyte nuclear factor 1;Hepatocyte nuclear factor 1;Homeobox domain	cytoplasmic	1	1.145	0.76	0.744	0.867	1.43	1.708	0.971	1.088
ENSMUSP00000121851.1	pep chromosome:GRCm38:2:90847155:90866810:1 gene:ENSMUSG00000027282.17 transcript:ENSMUST00000136872.7 gene_biotype:protein_coding transcript_biotype:protein_coding gene_symbol:Mtch2 description:mitochondrial carrier 2 [Source:MGI Symbol;Acc:MGI:1929260]	------	------	K17885	MTCH	------	------	------	------		PF00153.24	Mito_carr	Mitochondrial carrier protein	plasma membrane	1	1.179	0.848	0.838	0.862	1.152	1.199	1.073	0.993
ENSMUSP00000075839.5	pep chromosome:GRCm38:1:193153111:193172023:1 gene:ENSMUSG00000026638.15 transcript:ENSMUST00000076521.6 gene_biotype:protein_coding transcript_biotype:protein_coding gene_symbol:Irf6 description:interferon regulatory factor 6 [Source:MGI Symbol;Acc:MGI:1859211]	GO:0032502;GO:0051252;GO:0080090;GO:0019222;GO:0031328;GO:0031326;GO:0031325;GO:0030154;GO:0048468;GO:0010604;GO:0010628;GO:0044699;GO:0009893;GO:0043616;GO:1902680;GO:0045786;GO:0006355;GO:0048869;GO:0009891;GO:2000112;GO:0050789;GO:1903508;GO:0019219;GO:0065007;GO:0030855;GO:0048518;GO:0048519;GO:0010468;GO:0042127;GO:0008285;GO:0045935;GO:0030216;GO:0008283;GO:0060255;GO:0031323;GO:0009987;GO:…	BP:developmental process;BP:regulation of RNA metabolic process;BP:regulation of primary metabolic process;BP:regulation of metabolic process;BP:positive regulation of cellular biosynthetic process;BP:regulation of cellular biosynthetic process;BP:positive regulation of cellular metabolic process;BP:cell differentiation;BP:cell development;BP:positive regulation of macromolecule metabolic process…	K10154	IRF6	------	------	------	------		PF10401.6;PF00605.14	IRF-3;IRF	Interferon-regulatory factor 3;Interferon regulatory factor transcription factor	nuclear	1	1.079	0.704	0.821	0.839	1.274	1.135	0.898	0.93
ENSMUSP00000134082.1	pep chromosome:GRCm38:4:45799121:45802858:1 gene:ENSMUSG00000035561.5 transcript:ENSMUST00000172750.1 gene_biotype:protein_coding transcript_biotype:protein_coding gene_symbol:Aldh1b1 description:aldehyde dehydrogenase 1 family, member B1 [Source:MGI Symbol;Acc:MGI:1919785]	------	------	K00128	ALDH	mmu00053;mmu00280;mmu00310;mmu00410;mmu00071;mmu00330;mmu00620;mmu00010;mmu00380;mmu00340;mmu00561	Ascorbate and aldarate metabolism;Valine, leucine and isoleucine degradation;Lysine degradation;beta-Alanine metabolism;Fatty acid degradation;Arginine and proline metabolism;Pyruvate metabolism;Glycolysis / Gluconeogenesis;Tryptophan metabolism;Histidine metabolism;Glycerolipid metabolism	------	------		PF00171.19	Aldedh	Aldehyde dehydrogenase family	mitochondrial	1	0.979	0.52	0.563	0.664	1.007	1.129	0.765	1.039
ENSMUSP00000033241.5	pep chromosome:GRCm38:7:132610639:132706420:1 gene:ENSMUSG00000030946.13 transcript:ENSMUST00000033241.5 gene_biotype:protein_coding transcript_biotype:protein_coding gene_symbol:Lhpp description:phospholysine phosphohistidine inorganic pyrophosphate phosphatase [Source:MGI Symbol;Acc:MGI:1923679]	------	------	K11725	LHPP	mmu00190	Oxidative phosphorylation	COG0647	G:Carbohydrate transport and metabolism	COG0647(Hydrolase)	PF13242.3;PF13344.3;PF00702.23;PF13419.3	Hydrolase_like;Hydrolase_6;Hydrolase;HAD_2	HAD-hyrolase-like;Haloacid dehalogenase-like hydrolase;haloacid dehalogenase-like hydrolase;Haloacid dehalogenase-like hydrolase	cytoplasmic	1	0.994	0.665	0.623	0.702	0.86	0.984	0.865	0.775
ENSMUSP00000103943.2	pep chromosome:GRCm38:4:11486043:11550684:1 gene:ENSMUSG00000040720.15 transcript:ENSMUST00000108307.2 gene_biotype:protein_coding transcript_biotype:protein_coding gene_symbol:Virma description:vir like m6A methyltransferase associated [Source:MGI Symbol;Acc:MGI:1913435]	------	------	------	------	------	------	------	------		PF15912.2	VIR_N	Virilizer, N-terminal	cytoplasmic	1	0.92	0.712	0.808	0.733	0.859	1.12	0.833	1.006
ENSMUSP00000131687.1	pep chromosome:GRCm38:18:61555318:61585631:1 gene:ENSMUSG00000024576.14 transcript:ENSMUST00000166990.7 gene_biotype:protein_coding transcript_biotype:protein_coding gene_symbol:Csnk1a1 description:casein kinase 1, alpha 1 [Source:MGI Symbol;Acc:MGI:1934950]	GO:0006909;GO:0032434;GO:0048585;GO:0048583;GO:0030111;GO:0032436;GO:0071840;GO:0080090;GO:0019222;GO:0009968;GO:0009966;GO:0018193;GO:0048518;GO:0048519;GO:0060255;GO:0008360;GO:0030162;GO:0065009;GO:0018209;GO:0016192;GO:0019538;GO:0045103;GO:0009896;GO:0090090;GO:0009894;GO:0022607;GO:0009893;GO:0022603;GO:0007067;GO:0050789;GO:0044267;GO:0044260;GO:0016043;GO:0065003;GO:0065007;GO:1901800;GO:…	BP:phagocytosis;BP:regulation of proteasomal ubiquitin-dependent protein catabolic process;BP:negative regulation of response to stimulus;BP:regulation of response to stimulus;BP:regulation of Wnt signaling pathway;BP:positive regulation of proteasomal ubiquitin-dependent protein catabolic process;BP:cellular component organization or biogenesis;BP:regulation of primary metabolic process;BP:regul…	K08957	CSNK1A	mmu04310;mmu04340;mmu05224	Wnt signaling pathway;Hedgehog signaling pathway;Breast cancer	------	------		PF00069.22;PF07714.14	Pkinase;Pkinase_Tyr	Protein kinase domain;Protein tyrosine kinase	cytoplasmic	1	0.905	0.612	0.52	0.63	0.8	0.759	0.795	0.781
ENSMUSP00000098212.2	pep chromosome:GRCm38:5:134489387:134552434:-1 gene:ENSMUSG00000063146.11 transcript:ENSMUST00000100647.6 gene_biotype:protein_coding transcript_biotype:protein_coding gene_symbol:Clip2 description:CAP-GLY domain containing linker protein 2 [Source:MGI Symbol;Acc:MGI:1313136]	------	------	K10422	CLIP2, CYLN2	------	------	COG5244	D:Cell cycle control, cell division, chromosome partitioning	COG5244(CAP-GLY domain containing linker protein)	PF01302.22	CAP_GLY	CAP-Gly domain	cytoplasmic	1	1.049	0.825	0.762	0.875	1.091	1.541	0.94	1.624
ENSMUSP00000126761.1	pep chromosome:GRCm38:8:71488103:71493400:1 gene:ENSMUSG00000007610.15 transcript:ENSMUST00000168847.7 gene_biotype:protein_coding transcript_biotype:protein_coding gene_symbol:Gtpbp3 description:GTP binding protein 3 [Source:MGI Symbol;Acc:MGI:1917609]	------	------	K03650	mnmE, trmE, MSS1	------	------	COG0486	R:General function prediction only	COG0486(Exhibits a very high intrinsic GTPase hydrolysis rate. Involved in the addition of a carboxymethylaminomethyl (cmnm) group at the wobble position (U34) of certain tRNAs, forming tRNA- cmnm(5)s(2)U34 (By similarity))	PF12631.4;PF10396.6;PF01926.20;PF00350.20	MnmE_helical;TrmE_N;MMR_HSR1;Dynamin_N	MnmE helical domain;GTP-binding protein TrmE N-terminus;50S ribosome-binding GTPase;Dynamin family	mitochondrial	1	1.057	0.619	0.53	0.593	0.966	1.063	0.76	0.801
ENSMUSP00000004203.5	pep chromosome:GRCm38:9:20888175:20892178:1 gene:ENSMUSG00000004100.12 transcript:ENSMUST00000004203.5 gene_biotype:protein_coding transcript_biotype:protein_coding gene_symbol:Ppan description:peter pan homolog [Source:MGI Symbol;Acc:MGI:2178445]	------	------	K14859	SSF1_2	------	------	------	------		PF04427.15	Brix	Brix domain	mitochondrial	1	0.966	0.793	0.737	0.692	1.028	1.024	0.809	0.821
ENSMUSP00000029367.5	pep chromosome:GRCm38:3:73635808:73708415:-1 gene:ENSMUSG00000027792.11 transcript:ENSMUST00000029367.5 gene_biotype:protein_coding transcript_biotype:protein_coding gene_symbol:Bche description:butyrylcholinesterase [Source:MGI Symbol;Acc:MGI:894278]	------	------	K01050	BCHE	------	------	COG2272	I:Lipid transport and metabolism	COG2272(Carboxylesterase)	PF00135.25;PF08674.7;PF07859.10	COesterase;AChE_tetra;Abhydrolase_3	Carboxylesterase family;Acetylcholinesterase tetramerisation domain;alpha/beta hydrolase fold	lysosomal	1	1.269	0.71	0.656	0.732	1.124	1.499	0.902	1.177
ENSMUSP00000044630.8	pep chromosome:GRCm38:1:135818598:135833342:1 gene:ENSMUSG00000041782.14 transcript:ENSMUST00000038760.9 gene_biotype:protein_coding transcript_biotype:protein_coding gene_symbol:Lad1 description:ladinin [Source:MGI Symbol;Acc:MGI:109343]	------	------	------	------	------	------	------	------		PF02029.12	Caldesmon	Caldesmon	cytoplasmic	1	0.966	0.661	0.589	0.66	0.86	0.888	0.805	0.715
ENSMUSP00000112472.1	pep chromosome:GRCm38:9:105990478:106096783:-1 gene:ENSMUSG00000032572.9 transcript:ENSMUST00000121963.2 gene_biotype:protein_coding transcript_biotype:protein_coding gene_symbol:Col6a4 description:collagen, type VI, alpha 4 [Source:MGI Symbol;Acc:MGI:1915803]	------	------	K06238	COL6A	mmu04512;mmu04151;mmu04510;mmu04974	ECM-receptor interaction;PI3K-Akt signaling pathway;Focal adhesion;Protein digestion and absorption	------	------		PF00092.25;PF13519.3;PF01391.15;PF13768.3;PF05762.11	VWA;VWA_2;Collagen;VWA_3;VWA_CoxE	von Willebrand factor type A domain;von Willebrand factor type A domain;Collagen triple helix repeat;von Willebrand factor type A domain;VWA domain containing CoxE-like protein	ER	1	0.909	0.578	0.528	0.581	1.068	1.15	1.45	1.193
ENSMUSP00000066927.3	pep chromosome:GRCm38:14:63198922:63245271:-1 gene:ENSMUSG00000021944.15 transcript:ENSMUST00000067417.9 gene_biotype:protein_coding transcript_biotype:protein_coding gene_symbol:Gata4 description:GATA binding protein 4 [Source:MGI Symbol;Acc:MGI:95664]	------	------	K09183	GATA4	mmu04530;mmu04022;mmu04919	Tight junction;cGMP-PKG signaling pathway;Thyroid hormone signaling pathway	COG5641	K:Transcription	COG5641(GATA binding protein)	PF05349.9;PF00320.24;PF08271.9	GATA-N;GATA;TF_Zn_Ribbon	GATA-type transcription activator, N-terminal;GATA zinc finger;TFIIB zinc-binding	cytoplasmic	1	1.191	0.764	0.839	0.868	1.473	1.767	1.018	1.938
ENSMUSP00000014445.6	pep chromosome:GRCm38:16:4616464:4624988:-1 gene:ENSMUSG00000014301.13 transcript:ENSMUST00000014445.6 gene_biotype:protein_coding transcript_biotype:protein_coding gene_symbol:Pam16 description:presequence translocase-asssociated motor 16 homolog (S. cerevisiae) [Source:MGI Symbol;Acc:MGI:1913699]	GO:0044707;GO:0008104;GO:0051649;GO:0030150;GO:0001503;GO:0043086;GO:0044699;GO:0043462;GO:0071806;GO:0051346;GO:0070727;GO:0006886;GO:0065002;GO:1990542;GO:0065007;GO:1902578;GO:0006810;GO:0044092;GO:0055085;GO:0065009;GO:0033036;GO:0044763;GO:0034613;GO:0017038;GO:0032780;GO:0072594;GO:0032501;GO:0050790;GO:0045184;GO:0015031;GO:0044765;GO:0008150;GO:0072655;GO:0006839;GO:0051234;GO:0033365;GO:…	BP:single-multicellular organism process;BP:protein localization;BP:establishment of localization in cell;BP:protein import into mitochondrial matrix;BP:ossification;BP:negative regulation of catalytic activity;BP:single-organism process;BP:regulation of ATPase activity;BP:protein transmembrane transport;BP:negative regulation of hydrolase activity;BP:cellular macromolecule localization;BP:intrac…	K17805	PAM16, TIM16	------	------	------	------		PF03656.10	Pam16	Pam16	mitochondrial	1	1.048	0.701	0.71	0.805	1.166	1.089	0.851	0.935
ENSMUSP00000029024.3	pep chromosome:GRCm38:2:173659760:173707343:1 gene:ENSMUSG00000027519.10 transcript:ENSMUST00000029024.9 gene_biotype:protein_coding transcript_biotype:protein_coding gene_symbol:Rab22a description:RAB22A, member RAS oncogene family [Source:MGI Symbol;Acc:MGI:105072]	GO:0090066;GO:0044699;GO:0050789;GO:0097494;GO:0035556;GO:0071840;GO:0007264;GO:0016043;GO:0065007;GO:0065008;GO:0044763;GO:0006996;GO:0009987;GO:0006810;GO:0050794;GO:0008150;GO:0051234;GO:0051179;GO:0007032;GO:0007033;GO:0006897;GO:0016192;GO:0032535;GO:0007165;GO:0044421;GO:0015629;GO:0030139;GO:0043229;GO:0043228;GO:0005773;GO:0043227;GO:0043226;GO:0005856;GO:0031982;GO:0031410;GO:0016020;GO:…	BP:regulation of anatomical structure size;BP:single-organism process;BP:regulation of biological process;BP:regulation of vesicle size;BP:intracellular signal transduction;BP:cellular component organization or biogenesis;BP:small GTPase mediated signal transduction;BP:cellular component organization;BP:biological regulation;BP:regulation of biological quality;BP:single-organism cellular process;…	K07891	RAB22	mmu04144	Endocytosis	------	------		PF00071.19;PF08477.10;PF00025.18	Ras;Roc;Arf	Ras family;Ras of Complex, Roc, domain of DAPkinase;ADP-ribosylation factor family	cytoplasmic	1	0.99	0.87	0.774	0.799	0.935	1.112	1.006	1.016
ENSMUSP00000130482.2	pep chromosome:GRCm38:3:102086546:102146514:1 gene:ENSMUSG00000027861.13 transcript:ENSMUST00000165540.8 gene_biotype:protein_coding transcript_biotype:protein_coding gene_symbol:Casq2 description:calsequestrin 2 [Source:MGI Symbol;Acc:MGI:1309469]	------	------	------	------	------	------	------	------		PF01216.14;PF13848.3	Calsequestrin;Thioredoxin_6	Calsequestrin;Thioredoxin-like domain	ER	1	0.817	0.624	0.764	0.767	0.963	1.068	1.003	0.93
ENSMUSP00000113396.1	pep chromosome:GRCm38:7:127296315:127331291:1 gene:ENSMUSG00000030830.18 transcript:ENSMUST00000120857.7 gene_biotype:protein_coding transcript_biotype:protein_coding gene_symbol:Itgal description:integrin alpha L [Source:MGI Symbol;Acc:MGI:96606]	------	------	K05718	ITGAL, CD11a	mmu05169;mmu04670;mmu05166;mmu04015;mmu05323;mmu05150;mmu05144;mmu04650;mmu04514;mmu05416;mmu04810	Epstein-Barr virus infection;Leukocyte transendothelial migration;HTLV-I infection;Rap1 signaling pathway;Rheumatoid arthritis;Staphylococcus aureus infection;Malaria;Natural killer cell mediated cytotoxicity;Cell adhesion molecule;Viral myocarditis;Regulation of actin cytoskeleton	------	------		PF08441.9;PF00092.25;PF01839.20;PF13519.3	Integrin_alpha2;VWA;FG-GAP;VWA_2	Integrin alpha;von Willebrand factor type A domain;FG-GAP repeat;von Willebrand factor type A domain	plasma membrane	1	1.129	0.802	0.863	0.931	1.723	1.634	1.053	1.163
ENSMUSP00000105028.1	pep chromosome:GRCm38:13:98839019:98926384:-1 gene:ENSMUSG00000009470.17 transcript:ENSMUST00000109401.7 gene_biotype:protein_coding transcript_biotype:protein_coding gene_symbol:Tnpo1 description:transportin 1 [Source:MGI Symbol;Acc:MGI:2681523]	GO:0051169;GO:0008104;GO:0019222;GO:0071840;GO:0070727;GO:0010608;GO:0044419;GO:0033036;GO:0060255;GO:0071702;GO:0006606;GO:0006607;GO:0045184;GO:0051704;GO:0022607;GO:0006610;GO:0006886;GO:0016043;GO:0065003;GO:0065007;GO:0065008;GO:0006461;GO:0006810;GO:0008150;GO:0051234;GO:0046907;GO:0072594;GO:0044699;GO:0043488;GO:0043487;GO:0017038;GO:0000059;GO:1902582;GO:0033365;GO:0034504;GO:0043933;GO:…	BP:nuclear transport;BP:protein localization;BP:regulation of metabolic process;BP:cellular component organization or biogenesis;BP:cellular macromolecule localization;BP:posttranscriptional regulation of gene expression;BP:interspecies interaction between organisms;BP:macromolecule localization;BP:regulation of macromolecule metabolic process;BP:organic substance transport;BP:protein import into…	K18752	TNPO1, IPO2, KPNB2	------	------	------	------		PF13513.3;PF02985.19;PF13646.3;PF00514.20;PF03810.16;PF12717.4;PF12755.4;PF01602.17;PF11701.5	HEAT_EZ;HEAT;HEAT_2;Arm;IBN_N;Cnd1;Vac14_Fab1_bd;Adaptin_N;UNC45-central	HEAT-like repeat;HEAT repeat;HEAT repeats;Armadillo/beta-catenin-like repeat;Importin-beta N-terminal domain;non-SMC mitotic condensation complex subunit 1;Vacuolar 14 Fab1-binding region;Adaptin N terminal region;Myosin-binding striated muscle assembly central	cytoplasmic	1	1.239	0.753	0.923	0.819	1.026	1.067	1.057	1.031
ENSMUSP00000078303.7	pep chromosome:GRCm38:5:148504635:148552662:-1 gene:ENSMUSG00000001687.15 transcript:ENSMUST00000079324.13 gene_biotype:protein_coding transcript_biotype:protein_coding gene_symbol:Ubl3 description:ubiquitin-like 3 [Source:MGI Symbol;Acc:MGI:1344373]	GO:0005622;GO:0043230;GO:0070062;GO:0016020;GO:0044464;GO:0044421;GO:0005575;GO:0005886;GO:1903561;GO:0043227;GO:0043226;GO:0031982	CC:intracellular;CC:extracellular organelle;CC:extracellular exosome;CC:membrane;CC:cell part;CC:extracellular region part;CC:cellular_component;CC:plasma membrane;CC:extracellular vesicle;CC:membrane-bounded organelle;CC:organelle;CC:vesicle;	------	------	------	------	------	------		PF13881.3	Rad60-SLD_2	Ubiquitin-2 like Rad60 SUMO-like	cytoplasmic	1	0.874	0.711	0.726	0.63	1.08	0.926	0.837	0.797
ENSMUSP00000045911.8	pep chromosome:GRCm38:17:34589806:34591754:1 gene:ENSMUSG00000034786.17 transcript:ENSMUST00000038244.14 gene_biotype:protein_coding transcript_biotype:protein_coding gene_symbol:Gpsm3 description:G-protein signalling modulator 3 (AGS3-like, C. elegans) [Source:MGI Symbol;Acc:MGI:2146785]	------	------	K15838	GPSM3, AGS4	------	------	------	------		PF02188.14	GoLoco	GoLoco motif	cytoplasmic	1	0.858	0.651	0.656	0.513	1.067	0.951	0.741	0.734
ENSMUSP00000126909.1	pep chromosome:GRCm38:18:14783245:14900359:1 gene:ENSMUSG00000054321.7 transcript:ENSMUST00000169862.1 gene_biotype:protein_coding transcript_biotype:protein_coding gene_symbol:Taf4b description:TATA-box binding protein associated factor 4b [Source:MGI Symbol;Acc:MGI:2152345]	------	------	K03129	TAF4	mmu05016;mmu03022;mmu05168	Huntington's disease;Basal transcription factors;Herpes simplex infection	------	------		PF05236.11;PF07531.11	TAF4;TAFH	Transcription initiation factor TFIID component TAF4 family;NHR1 homology to TAF	cytoplasmic	1	1.138	0.579	0.494	0.687	1.172	1.052	0.768	1.203
