# Supplementary material for: Exploring the Mechanism of Action of Canmei Formula Against Colorectal Adenoma Through Multi-Omics Technique
Source: Front Cell Dev Biol. 2021 Nov 29;9:778826. doi: 10.3389/fcell.2021.778826 (PMC8672438; doi:10.3389/fcell.2021.778826)
Supplement: Supplementary file 6 [file Table5.xlsx]

## Sheet: 蛋白功能总览
Accession_id	Description	GO_id	GO_term	KO_id	KO_name	Pathway_id	Pathway_definition	COG_id	COG_Functional Categories	COG_description	Pfam_id	Domain	Domain description	Subcellular Loc	Control1	Control3	ADH_1	ADH_2	ADH_3	CMFA_2	CMFA_3	Control2	CMFA_1
ENSMUSP00000133268.1	pep chromosome:GRCm38:4:111919555:111950358:1 gene:ENSMUSG00000078599.9 transcript:ENSMUST00000165046.1 gene_biotype:protein_coding transcript_biotype:protein_coding gene_symbol:Skint8 description:selection and upkeep of intraepithelial T cells 8 [Source:MGI Symbol;Acc:MGI:3651523]	------	------	------	------	------	------	------	------		PF13927.3;PF07686.14;PF07679.13	Ig_3;V-set;I-set	Immunoglobulin domain;Immunoglobulin V-set domain;Immunoglobulin I-set domain	lysosomal	1	0.858	2.424	1.815	2.268	1.554	1.435	1.658	1.74
ENSMUSP00000050036.5	pep chromosome:GRCm38:11:17051818:17079371:1 gene:ENSMUSG00000044629.5 transcript:ENSMUST00000058159.5 gene_biotype:protein_coding transcript_biotype:protein_coding gene_symbol:Cnrip1 description:cannabinoid receptor interacting protein 1 [Source:MGI Symbol;Acc:MGI:1917505]	GO:0043209;GO:0005575;GO:0044464	CC:myelin sheath;CC:cellular_component;CC:cell part;	------	------	------	------	------	------		PF15043.3	CNRIP1	CB1 cannabinoid receptor-interacting protein 1	cytoplasmic	1	1.078	1.396	1.443	1.493	1.068	0.84	0.963	0.831
ENSMUSP00000027068.4	pep chromosome:GRCm38:1:13564698:13589910:-1 gene:ENSMUSG00000025935.10 transcript:ENSMUST00000027068.10 gene_biotype:protein_coding transcript_biotype:protein_coding gene_symbol:Tram1 description:translocating chain-associating membrane protein 1 [Source:MGI Symbol;Acc:MGI:1919515]	------	------	K14010	TRAM1	mmu04141	Protein processing in endoplasmic reticulum	------	------		PF03798.13;PF08390.8	TRAM_LAG1_CLN8;TRAM1	TLC domain;TRAM1-like protein	ER	1	0.997	1.55	1.296	1.243	1.151	1.003	0.937	0.922
ENSMUSP00000044350.5	pep chromosome:GRCm38:9:118040499:118063839:1 gene:ENSMUSG00000039285.12 transcript:ENSMUST00000044454.11 gene_biotype:protein_coding transcript_biotype:protein_coding gene_symbol:Azi2 description:5-azacytidine induced gene 2 [Source:MGI Symbol;Acc:MGI:1351332]	------	------	K12651	AZI2	mmu04622	RIG-I-like receptor signaling pathway	------	------		PF12845.4	TBD	TBD domain	cytoplasmic	1	0.918	1.121	1.21	1.205	1.024	0.642	0.884	0.807
ENSMUSP00000075945.7	pep chromosome:GRCm38:7:28071236:28120862:1 gene:ENSMUSG00000047730.17 transcript:ENSMUST00000076648.7 gene_biotype:protein_coding transcript_biotype:protein_coding gene_symbol:Fcgbp description:Fc fragment of IgG binding protein [Source:MGI Symbol;Acc:MGI:2444336]	------	------	------	------	------	------	------	------		PF00094.22;PF08742.8;PF01826.14;PF12714.4	VWD;C8;TIL;TILa	von Willebrand factor type D domain;C8 domain;Trypsin Inhibitor like cysteine rich domain;TILa domain	extracellular	1	1.158	1.433	1.286	1.485	1.193	1.156	0.693	0.971
ENSMUSP00000048214.8	pep chromosome:GRCm38:1:133246106:133303435:1 gene:ENSMUSG00000041757.17 transcript:ENSMUST00000038295.14 gene_biotype:protein_coding transcript_biotype:protein_coding gene_symbol:Plekha6 description:pleckstrin homology domain containing, family A member 6 [Source:MGI Symbol;Acc:MGI:2388662]	------	------	------	------	------	------	------	------		PF00169.26;PF15413.3	PH;PH_11	PH domain;Pleckstrin homology domain	cytoplasmic	1	0.882	1.234	1.297	1.266	1.053	0.854	1.129	1.132
ENSMUSP00000078088.6	pep chromosome:GRCm38:18:15389496:15403758:-1 gene:ENSMUSG00000024411.11 transcript:ENSMUST00000079081.7 gene_biotype:protein_coding transcript_biotype:protein_coding gene_symbol:Aqp4 description:aquaporin 4 [Source:MGI Symbol;Acc:MGI:107387]	------	------	K09866	AQP4	mmu04962;mmu04976	Vasopressin-regulated water reabsorption;Bile secretion	COG0580	G:Carbohydrate transport and metabolism	COG0580(Channel that permits osmotically driven movement of water in both directions. It is involved in the osmoregulation and in the maintenance of cell turgor during volume expansion in rapidly growing cells. It mediates rapid entry or exit of water in response to abrupt changes in osmolarity (By similarity))	PF00230.17	MIP	Major intrinsic protein	peroxisomal	1	0.894	2.62	2.146	2.953	1.07	1.092	1.905	2.033
ENSMUSP00000046199.7	pep chromosome:GRCm38:14:31139013:31168641:-1 gene:ENSMUSG00000042286.13 transcript:ENSMUST00000036618.13 gene_biotype:protein_coding transcript_biotype:protein_coding gene_symbol:Stab1 description:stabilin 1 [Source:MGI Symbol;Acc:MGI:2178742]	------	------	K19020	STAB1	------	------	COG2335	M:Cell wall/membrane/envelope biogenesis	COG2335(Beta-Ig-H3 fasciclin)	PF02469.19;PF12947.4;PF00193.14	Fasciclin;EGF_3;Xlink	Fasciclin domain;EGF domain;Extracellular link domain	plasma membrane	1	0.855	1.493	1.88	1.437	1.255	0.985	1.286	1.17
ENSMUSP00000100045.4	pep chromosome:GRCm38:6:34303934:34317478:-1 gene:ENSMUSG00000001642.18 transcript:ENSMUST00000102980.10 gene_biotype:protein_coding transcript_biotype:protein_coding gene_symbol:Akr1b3 description:aldo-keto reductase family 1, member B3 (aldose reductase) [Source:MGI Symbol;Acc:MGI:1353494]	------	------	K00011	AKR1B	mmu00052;mmu00051;mmu00040;mmu00561	Galactose metabolism;Fructose and mannose metabolism;Pentose and glucuronate interconversions;Glycerolipid metabolism	COG0656	R:General function prediction only	COG0656(reductase)	PF00248.18	Aldo_ket_red	Aldo/keto reductase family	cytoplasmic	1	0.844	1.378	1.462	1.34	1.056	0.896	1.193	1.209
ENSMUSP00000022416.7	pep chromosome:GRCm38:14:25842156:25886804:1 gene:ENSMUSG00000021866.15 transcript:ENSMUST00000022416.14 gene_biotype:protein_coding transcript_biotype:protein_coding gene_symbol:Anxa11 description:annexin A11 [Source:MGI Symbol;Acc:MGI:108481]	GO:0010035;GO:0006909;GO:0010038;GO:0042221;GO:0051592;GO:0044699;GO:0006810;GO:0044765;GO:0008150;GO:0051234;GO:0051179;GO:1902578;GO:0006897;GO:0016192;GO:0050896;GO:0005635;GO:0030496;GO:0031975;GO:0030139;GO:0043229;GO:0043228;GO:0000323;GO:0043227;GO:0043226;GO:0005575;GO:0005819;GO:0031410;GO:0005766;GO:0005654;GO:0044430;GO:0005764;GO:0031982;GO:0099503;GO:0030141;GO:0031967;GO:0042581;GO:…	BP:response to inorganic substance;BP:phagocytosis;BP:response to metal ion;BP:response to chemical;BP:response to calcium ion;BP:single-organism process;BP:transport;BP:single-organism transport;BP:biological_process;BP:establishment of localization;BP:localization;BP:single-organism localization;BP:endocytosis;BP:vesicle-mediated transport;BP:response to stimulus;CC:nuclear envelope;CC:midbody;…	K17095	ANXA7_11	------	------	------	------		PF00191.17	Annexin	Annexin	cytoplasmic	1	0.947	1.206	1.344	1.294	1.068	0.943	1.188	1.171
ENSMUSP00000112770.2	pep chromosome:GRCm38:7:28540885:28542209:1 gene:ENSMUSG00000084174.3 transcript:ENSMUST00000119180.3 gene_biotype:protein_coding transcript_biotype:protein_coding gene_symbol:Sycn description:syncollin [Source:MGI Symbol;Acc:MGI:1915666]	------	------	K19935	SYCN	------	------	------	------		PF15138.3	Syncollin	Syncollin	lysosomal	1	0.925	10	12.902	6.709	2.925	1.025	3.934	4.461
ENSMUSP00000099483.3	pep chromosome:GRCm38:11:84957788:84966044:1 gene:ENSMUSG00000000805.18 transcript:ENSMUST00000103194.9 gene_biotype:protein_coding transcript_biotype:protein_coding gene_symbol:Car4 description:carbonic anhydrase 4 [Source:MGI Symbol;Acc:MGI:1096574]	------	------	K18246	CA4	mmu04964;mmu00910	Proximal tubule bicarbonate reclamation;Nitrogen metabolism	COG3338	P:Inorganic ion transport and metabolism	COG3338(Carbonic AnHydrase)	PF00194.18	Carb_anhydrase	Eukaryotic-type carbonic anhydrase	extracellular	1	0.801	1.63	1.588	1.653	0.874	0.751	1.392	1.19
ENSMUSP00000000349.6	pep chromosome:GRCm38:3:116513070:116549981:1 gene:ENSMUSG00000000340.10 transcript:ENSMUST00000000349.10 gene_biotype:protein_coding transcript_biotype:protein_coding gene_symbol:Dbt description:dihydrolipoamide branched chain transacylase E2 [Source:MGI Symbol;Acc:MGI:105386]	------	------	K09699	DBT, bkdB	mmu00280;mmu00640	Valine, leucine and isoleucine degradation;Propanoate metabolism	COG0508	C:Energy production and conversion	COG0508(Dehydrogenase)	PF00198.20;PF00364.19;PF02817.14	2-oxoacid_dh;Biotin_lipoyl;E3_binding	2-oxoacid dehydrogenases acyltransferase;Biotin-requiring enzyme;e3 binding domain	mitochondrial	1	0.919	1.231	1.248	1.177	0.894	0.918	1.055	1.047
ENSMUSP00000131459.1	pep chromosome:GRCm38:1:86045863:86055456:1 gene:ENSMUSG00000026227.11 transcript:ENSMUST00000165824.2 gene_biotype:protein_coding transcript_biotype:protein_coding gene_symbol:2810459M11Rik description:RIKEN cDNA 2810459M11 gene [Source:MGI Symbol;Acc:MGI:1920042]	------	------	------	------	------	------	------	------		PF15443.3	DUF4630	Domain of unknown function	cytoplasmic	1	0.84	1.399	1.753	1.604	0.989	0.663	1.247	1.313
ENSMUSP00000052126.7	pep chromosome:GRCm38:7:4925785:4944826:1 gene:ENSMUSG00000035279.8 transcript:ENSMUST00000057612.8 gene_biotype:protein_coding transcript_biotype:protein_coding gene_symbol:Ssc5d description:scavenger receptor cysteine rich family, 5 domains [Source:MGI Symbol;Acc:MGI:3606211]	------	------	------	------	------	------	------	------		PF00530.15;PF15494.3	SRCR;SRCR_2	Scavenger receptor cysteine-rich domain;Scavenger receptor cysteine-rich domain	extracellular	1	0.987	1.958	1.682	1.86	1.565	1.278	1.499	1.532
ENSMUSP00000116282.2	pep chromosome:GRCm38:1:132026808:132067963:-1 gene:ENSMUSG00000059149.17 transcript:ENSMUST00000144548.8 gene_biotype:protein_coding transcript_biotype:protein_coding gene_symbol:Mfsd4a description:major facilitator superfamily domain containing 4A [Source:MGI Symbol;Acc:MGI:2442786]	------	------	------	------	------	------	------	------		PF07690.13	MFS_1	Major Facilitator Superfamily	ER	1	0.789	2.131	2.497	1.629	1.088	1.382	1.521	1.279
ENSMUSP00000045490.7	pep chromosome:GRCm38:15:35371160:35931229:1 gene:ENSMUSG00000037646.10 transcript:ENSMUST00000048646.8 gene_biotype:protein_coding transcript_biotype:protein_coding gene_symbol:Vps13b description:vacuolar protein sorting 13B [Source:MGI Symbol;Acc:MGI:1916380]	------	------	K19526	VPS13B	------	------	COG5043	U:Intracellular trafficking, secretion, and vesicular transport	COG5043(Vacuolar Protein)	PF16909.2;PF12624.4;PF06650.9	VPS13_C;Chorein_N;SHR-BD	Vacuolar-sorting-associated 13 protein C-terminal;N-terminal region of Chorein or VPS13;SHR-binding domain of vacuolar-sorting associated protein 13	cytoplasmic	1	0.954	1.22	1.199	1.315	1.012	0.939	1.129	1.059
ENSMUSP00000098786.1	pep chromosome:GRCm38:12:83688563:83735199:1 gene:ENSMUSG00000019969.14 transcript:ENSMUST00000101225.1 gene_biotype:protein_coding transcript_biotype:protein_coding gene_symbol:Psen1 description:presenilin 1 [Source:MGI Symbol;Acc:MGI:1202717]	------	------	K04505	PSEN1, PS1	mmu04310;mmu04330;mmu05010;mmu04722	Wnt signaling pathway;Notch signaling pathway;Alzheimer's disease;Neurotrophin signaling pathway	------	------		PF01080.14	Presenilin	Presenilin	peroxisomal	1	0.91	1.307	1.156	1.334	0.962	0.793	1.146	1.069
ENSMUSP00000000642.4	pep chromosome:GRCm38:6:82725025:82774454:-1 gene:ENSMUSG00000000628.10 transcript:ENSMUST00000000642.10 gene_biotype:protein_coding transcript_biotype:protein_coding gene_symbol:Hk2 description:hexokinase 2 [Source:MGI Symbol;Acc:MGI:1315197]	GO:0019222;GO:0051049;GO:0048584;GO:0061024;GO:0044281;GO:0009161;GO:0051651;GO:0007006;GO:0071840;GO:0032103;GO:0044712;GO:0044710;GO:0009132;GO:0032101;GO:0006733;GO:0048518;GO:0048519;GO:0019725;GO:0009205;GO:0048583;GO:0046031;GO:0032787;GO:0045184;GO:0045185;GO:0072656;GO:0072655;GO:0043436;GO:0032109;GO:0009179;GO:0046483;GO:1901564;GO:0009167;GO:0010638;GO:0048878;GO:0006163;GO:0006165;GO:…	BP:regulation of metabolic process;BP:regulation of transport;BP:positive regulation of response to stimulus;BP:membrane organization;BP:small molecule metabolic process;BP:ribonucleoside monophosphate metabolic process;BP:maintenance of location in cell;BP:mitochondrial membrane organization;BP:cellular component organization or biogenesis;BP:positive regulation of response to external stimulus;…	K00844	HK	mmu00052;mmu05230;mmu04973;mmu00051;mmu04910;mmu00520;mmu00524;mmu00500;mmu04066;mmu00010;mmu01200;mmu04930	Galactose metabolism;Central carbon metabolism in cancer;Carbohydrate digestion and absorption;Fructose and mannose metabolism;Insulin signaling pathway;Amino sugar and nucleotide sugar metabolism;Neomycin, kanamycin and gentamicin biosynthesis;Starch and sucrose metabolism;HIF-1 signaling pathway;Glycolysis / Gluconeogenesis;Carbon metabolism;Type II diabetes mellitus	COG5026	G:Carbohydrate transport and metabolism	COG5026(hexokinase)	PF03727.13;PF00349.18	Hexokinase_2;Hexokinase_1	Hexokinase;Hexokinase	cytoplasmic	1	0.847	1.305	1.453	1.328	1.158	0.908	1.229	1.15
ENSMUSP00000056479.4	pep chromosome:GRCm38:7:28129466:28164811:1 gene:ENSMUSG00000078776.9 transcript:ENSMUST00000059886.11 gene_biotype:protein_coding transcript_biotype:protein_coding gene_symbol:9530053A07Rik description:RIKEN cDNA 9530053A07 gene [Source:MGI Symbol;Acc:MGI:2442118]	------	------	------	------	------	------	------	------		PF00094.22;PF08742.8;PF01826.14;PF12714.4	VWD;C8;TIL;TILa	von Willebrand factor type D domain;C8 domain;Trypsin Inhibitor like cysteine rich domain;TILa domain	lysosomal	1	1.063	1.548	1.389	1.57	1.077	1.32	0.783	1.168
ENSMUSP00000027816.4	pep chromosome:GRCm38:1:174330518:174332873:1 gene:ENSMUSG00000026531.4 transcript:ENSMUST00000027816.4 gene_biotype:protein_coding transcript_biotype:protein_coding gene_symbol:Mptx1 description:mucosal pentraxin 1 [Source:MGI Symbol;Acc:MGI:1913539]	------	------	------	------	------	------	------	------		PF00354.14;PF13385.3	Pentaxin;Laminin_G_3	Pentaxin family;Concanavalin A-like lectin/glucanases superfamily	lysosomal	1	0.83	10.336	5.519	9.258	1.901	0.977	2.159	3.304
ENSMUSP00000122863.1	pep chromosome:GRCm38:6:122513583:122529290:1 gene:ENSMUSG00000030116.14 transcript:ENSMUST00000148517.7 gene_biotype:protein_coding transcript_biotype:protein_coding gene_symbol:Mfap5 description:microfibrillar associated protein 5 [Source:MGI Symbol;Acc:MGI:1354387]	------	------	------	------	------	------	------	------		PF05507.8	MAGP	Microfibril-associated glycoprotein	ER	1	0.468	1.196	1.468	1.253	0.815	0.676	0.81	1.006
